# Supplementary material for: A Stem-Cell-Derived Platform Enables Complete Cryptosporidium Development In Vitro and Genetic Tractability
Source: Cell Host Microbe. 2019 Jul 10;26(1):123–134.e8. doi: 10.1016/j.chom.2019.05.007 (PMC6617391; doi:10.1016/j.chom.2019.05.007)
Supplement: Table S2. Primers Used in This Study, Related to STAR Methods [file mmc2.xlsx]

## Sheet: Sheet1
Table S2 - Primers used in this study. Related to STAR Methods
Primer Name	Sequence (5' - 3')	Usage	Reference
5'-CpU6-SacI	GCGAGCTCCCAAATTTCTCCAACCAGTCTTC	Primer set used to amplify C. parvum U6 locus with 5' and 3' SacI sites for cloning into SacI-digested pUC19 to make pUC19-CpU6	This study
3'-CpU6-SacI	GCGAGCTCTTCTGACATTTTGAGTCGGAG
5'-U5CpACT	TCCTCTAGAGTCGACCTGCAGTGGGCTTCAGAATGAGTTGG	Primer set used to amplify C. parvum actin 5' upstream region (984 bp) for insertion into PstI-digested pUC19-CpU6 by Gibson assembly to make pACT1:Cas9-GFP	This study
3'-U5CpACT	CGATGCTGTACTTCTTGTCCATCTTTTGTTACTTGTGTAATATGC
5'-U3CpACT	CATGGACGAGCTGTACAAGTAGATCAATATTGTTCTTGGAGTTGT	Primer set used to amplify C. parvum actin 3' downstream region (562 bp) for insertion into PstI-digested pUC19-CpU6 by Gibson assembly to make pACT1:Cas9-GFP	This study
3'-U3CpACT	GCCAAGCTTGCATGCCTGCATAGTATATCCGCCTGTCACGC
5'-CAS9	ATGGACAAGAAGTACAGCATCG	Primer set used to amplify Cas9-NLS-GFP from pSag1::Cas9-GFP (Shen et al., 2014) for insertion into Pst1-digested pUC19-CpU6 by Gibson assembly to make pACT1:Cas9-GFP	This study
3'-CAS9	CTACTTGTACAGCTCGTCCATG
U6_F	CCCAACACTTAACCTTTCAGT	Primer set used to amplify pACT1:Cas9-GFP vector backbone for building pACT1:Cas9-GFP, U6:sgTK by Gibson assembly	This study
pCRISPR_R	GCTCGAATTCACTGGCCGTC
pCRISPR-TK_Gib_F	GACGGCCAGTGAATTCGAGCGCCAAGCTATTTAGGTGACACTATAG	Primer set used to amplify TK sgRNA and tracrRNA from Aldo-Cas+U6-TK plasmid (Vinayak et al., 2015) to build pACT1:Cas9-GFP, U6:sgTK by Gibson assembly	This study
pCRISPR-TK_Gib_R	CTGAAAGGTTAAGTGTTGGGCTCAATTTGCTCTAGAATGTTTT
UPRT_gRNA	GTATGCAGAGGATGTAGAATGTTTTAGAGCTAGAAATAGCAAGT	Primer used with U6_F to mutate the sgRNA on pACT1:Cas9-GFP, U6:sgTK by Q5 mutagenesis to generate pACT1:Cas9-GFP, U6:sgUPRT	This study
eGFP-Fw	TGAGCAAGGGCGAGGAGC	Primer set used to delete the Cas9 CDS in pACT1:Cas9-GFP by Q5 mutagenesis to generate pACT-GFP-Cp	This study
U5ACT-R	CCATCTTTTGTTACTTGTGT
pACT-Cp_F	ATCAATATTGTTCTTGGAGTTGTTCT	Primer set used to amplify a pACT-Cp vector backbone without GFP to build pACT-mCherry-Cp by Gibson assembly	This study
pACT-Cp_R	CGGGCATATTACACAAGTAACAAAAG
pACT-mCherry_Gib_F	GGGCATATTACACAAGTAACAAAAGATGGCCATCATCAAGGAGTTCA	Primer set used to amplify mCherry CDS from pLoxP-DHFR-TS-mCherry (Behnke et al., 2015) to generate pACT-mCherry-Cp by Gibson assembly	This study
pACT-mCherry_Gib_R	TGGACGAGCTGTACAAGTAAATCAATATTGTTCTTGGAGTTGTTC
pEno_F	AGGTGGGGAAACTAAATATACTGA	Primer set used to amplify TK-eno-Nluc-neo-TK (Vinayak et al., 2015) vector backbone to build TK-GFP-Nluc-neo-TK and TK-mCh-Nluc-Neo-TK by Gibson assembly	This study
5UTR-TK_R	GGTATGAGTGATATTATTGCTTTAA
TK_pACT_Gib_F	GCAATAATATCACTCATACCTCAGAATGAGTTGGTTATAAACAGT	Primer set used to amplify actin-GFP or actin-mCherry from pACT-GFP-Cp or pACT-mCherry-Cp to build TK-GFP-Nluc-neo-TK or TK-mCh-Nluc-neo-TK by Gibson assembly	This study
TK_pACT_Gib_R	TATATTTAGTTTCCCCACCTAGTATATCCGCCTGTCACGC
P2A-neo_F	CAGGCTGGAGACGTGGAGGAGAACCCTGGACCTATGATTGAACAAGATGGTTTACACGCT	Primer set used to insert a P2A skip peptide between the Nluc and neoR CDS by Q5 mutagenesis to generate TK-GFP-Nluc-P2A-neo-TK and TK-mCh-Nluc-P2A-neo-TK	This study
Nluc-P2A_R	TTCAGCAGGCTGAAGTTAGTAGCTCCGCTTCCGCTAGCCGCCAGAATGC
pUC19-TK_Gib_F	GGCCAGTGAATTCGAGCTGAGCTCCATTTGTCCTAACTTCA	Primer set used to amplify TK-GFP-Nluc-P2A-neo-TK and TK-mCh-Nluc-P2A-neo-TK for subcloning into SacI-digested pUC19 by Gibson assembly	This study
TK-pUC19_Gib_R	ATCCCCGGGTACCGAGCTGGTACCCCTACCATAAGCATCA
PstI-5UPRT_F	CTCTGCAGAGTTATAAGCACCA	Primer set used to amplify the 5' UPRT homologous flank (800 bp) for assembly with the 3' UPRT homologous flank followed by cloning into PstI- and XmaI-digested pUC19 to create pUC19-UPRT	This study
NotI-UPRT_Gib_R	GTTATAGATTGCATGCGCGGCCGCTGATTGAAAGCTCTCAATTGAGT
NotI-UPRT_Gib_F	GAGAGCTTTCAATCAGCGGCCGCGCATGCAATCTATAACTAATTCCAAA	Primer set used the amplify the 3' UPRT homologous flank (913 bp) for assembly with the 5' UPRT homologous flank followed by cloning into PstI- and XmaI-digested pUC19 to create pUC19-UPRT	This study
XmaI-UPRT_R	GCCCCGGGATTATACTTCCTTGCTGGTTGT
5UPRT-Act_Gib_F	TGAGAGCTTTCAATCAGCTCAGAATGAGTTGGTTATAAACAGT	Primer set used to amplify mCh-Nluc-P2A-neo from TK-mCh-Nluc-P2A-neo-TK and insert into NotI-digested pUC19-UPRT by Gibson assembly to create UPRT-mCh-Nluc-P2A-neo-UPRT	This study
Neo-3UPRT_Gib_R	GTTATAGATTGCATGCGCTTAATTAATCAGAAGAATTCGTCAAGA
5'TK_UpsF2	CGCTTTCAACAATAACTGGTTCA	Forward primer used with pACT-CP_R to detect insertion of GFP-Nluc-P2A-neo in the tk locus spanning the 5' CRISPR targeting site (WT = null, mutant = 2041 bp)	This study
Neo_F	GCTGAAGAACTTGGTGGTGA	Primer set used to detect insertion of GFP-Nluc-P2A-neo in the tk locus spanning the 3' CRISPR targeting site (WT = null, mutant = 1,243 bp)	This study
3'TK_DsR2	TCAGGTGGAGAAGAAGCTGT
TKgeneF	ATGGCAAAATTATACTTTTACTATTCAGCAATGAATGC	Primer set used to detect the wild-type tk locus (WT = 588 bp, mutant = null)	Vinayak et al., 2015
TKgeneR	TTAGAAATTGTATTCTTCACAATTAATTATATGATGTTTTCTGC
UPRT_Ups_F	ATTGGGAGAGCTAGCGATGG	Forward primer used with pACT-CP_R to detect insertion of mCh-Nluc-P2A-neo into the uprt locus spanning the 5' CRISPR targeting site (WT = null, mutant =1,846 bp)	This study
UPRT_Dns_R	TGCTGCCTTCAAATATGCCT	Reverse primer used with Neo_F to detect insertion of mCh-Nluc-P2A-neo into the uprt locus spanning the 3' CRISPR targeting site (WT = null, mutant = 1,116 bp)	This study
UPRT_Int_F	TCCCCAACAGAACAAGAGCT	Primer set used to detect the wild-type uprt locus (WT = 552 bp, mutant = null)	This study
UPRT_Int_R	TTTTGACGAAAGCAGTGCCA
BCowpF	ACCGCTTCTCAACAACCATCTTGTCCTC	Primer set that detects the C. parvum COWP1 gene (cgd6_2090) used as a PCR positive control (WT = 769 bp; Mutant = 769 bp)	Yu et al., 2009
BCowpR	CGCACCTGTTCCCACTCAATGTAAACCC
